# Supplementary material for: Regulatory miRNA–mRNA Networks in Parkinson’s Disease
Source: Cells. 2021 Jun 6;10(6):1410. doi: 10.3390/cells10061410 (PMC8228551; doi:10.3390/cells10061410)
Supplement: Supplementary file 1 [file cells-10-01410-s001.zip › Supplementary Table 1.xlsx]

## Sheet: Planilha1
Supplementary Table 1 Target genes in common between the four sets of miRNAs (upregulated miRNAs, downregulated miRNAs, substantia nigra and putamen)
Intersections	# Genes	Genes
Upregulated and downregulated miRNAs	11	APC
		CCND1
		CDKN1A
		FOXO3
		KRAS
		NOTCH1
		PTEN
		SIRT1
		SMAD4
		SP1
		VEGFA
Upregulated miRNAs and SN miRNAs	15	BCL2
		CCND1
		CDKN1A
		CRK
		DNMT1
		FBXW7
		FOXO1
		FOXO3
		IRS1
		KRAS
		MAPK1
		SIRT1
		SP1
		SP3
		VEGFA
Upregulated miRNAs and Put miRNAs	9	BCL2
		CCND1
		FOXO3
		MAFB
		MAP2K1
		PTEN
		SIRT1
		SMAD4
		THRB
Downregulated miRNAs and SN miRNAs	12	CCND1
		CDKN1A
		EGFR
		FOXO3
		IGF1R
		KRAS
		MYC
		PTBP2
		SIRT1
		SOX2
		SP1
		VEGFA
Downregulated miRNAs and Put miRNAs	7	CCND1
		ETS1
		FOXO3
		MYC
		PTEN
		SIRT1
		SMAD4
SN and Put miRNAs	5	BCL2
		CCND1
		FOXO3
		MYC
		SIRT1
Upregulated miRNAs, SN and Put miRNAs	4	BCL2
		CCND1
		FOXO3
		SIRT1
Downregulated miRNAs, SN and Put miRNAs	4	CCND1
		FOXO3
		MYC
		SIRT1
Up- and downregulated miRNAs, SN and Put miRNAs	3	CCND1
		FOXO3
		SIRT1
Abbreviations: # Genes: Number of shared genes; Put: Putamen; SN: Substantia nigra
