# Supplementary material for: Regulatory miRNA–mRNA Networks in Parkinson’s Disease
Source: Cells. 2021 Jun 6;10(6):1410. doi: 10.3390/cells10061410 (PMC8228551; doi:10.3390/cells10061410)
Supplement: Supplementary file 1 [file cells-10-01410-s001.zip › Supplementary Table 2.xlsx]

## Sheet: Planilha1
Supplementary Table 2 KEGG pathways enrichment for the upregulated DE-miRNAs' target genes
#	KEGG ID	Description	Adjusted p-value	Genes regulated by miRNA set found in the pathway	Count	GeneRatio
1	hsa04068	FoxO signaling pathway	1.34844e-19	ATM/BCL2L11/CCND1/CDKN1A/CDKN1B/FOXO1/FOXO3/IRS1/KRAS/MAP2K1/MAPK1/MAPK9/NLK/PTEN/SIRT1/SMAD4/STAT3/TGFBR1/TGFBR2	19	0.372549
2	hsa05206	MicroRNAs in cancer	3.22845e-19	APC/ATM/BCL2/BCL2L11/CCND1/CDKN1A/CDKN1B/CRK/DDIT4/DICER1/DNMT1/E2F1/EZR/IRS1/ITGA5/KRAS/MAP2K1/MAPK1/NOTCH1/PTEN/RECK/SIRT1/STAT3/VEGFA	24	0.470588
3	hsa05212	Pancreatic cancer	2.34689e-14	CCND1/CDKN1A/E2F1/KRAS/MAP2K1/MAPK1/MAPK9/RB1/SMAD4/STAT3/TGFBR1/TGFBR2/VEGFA	13	0.254902
4	hsa05220	Chronic myeloid leukemia	2.34689e-14	CCND1/CDKN1A/CDKN1B/CRK/E2F1/KRAS/MAP2K1/MAPK1/RB1/SMAD4/STAT5A/TGFBR1/TGFBR2	13	0.254902
5	hsa04218	Cellular senescence	2.34689e-14	ATM/CCND1/CDKN1A/E2F1/E2F5/FOXO1/FOXO3/HIPK2/KRAS/MAP2K1/MAPK1/PTEN/RB1/SIRT1/TGFBR1/TGFBR2	16	0.313725
6	hsa05210	Colorectal cancer	8.65997e-14	APC/BCL2/BCL2L11/CCND1/CDKN1A/FOS/KRAS/MAP2K1/MAPK1/MAPK9/SMAD4/TGFBR1/TGFBR2	13	0.254902
7	hsa05166	Human T-cell leukemia virus 1 infection	1.96758e-13	ATM/CCND1/CDKN1A/E2F1/FOS/KAT2B/KRAS/MAP2K1/MAP2K4/MAPK1/MAPK9/PTEN/RB1/SMAD4/STAT5A/TGFBR1/TGFBR2	17	0.333333
8	hsa01522	Endocrine resistance	3.80374e-13	BCL2/CCND1/CDKN1A/CDKN1B/E2F1/FOS/KRAS/MAP2K1/MAPK1/MAPK9/NOTCH1/RB1/SP1	13	0.254902
9	hsa04933	AGE-RAGE signaling pathway in diabetic complications	4.43453e-13	BCL2/CCND1/CDKN1B/FOXO1/KRAS/MAPK1/MAPK9/SMAD4/STAT3/STAT5A/TGFBR1/TGFBR2/VEGFA	13	0.254902
10	hsa05161	Hepatitis B	5.1793e-13	BCL2/CDKN1A/E2F1/FOS/KRAS/MAP2K1/MAP2K4/MAPK1/MAPK9/RB1/SMAD4/STAT3/STAT5A/TGFBR1/TGFBR2	15	0.294118
11	hsa05226	Gastric cancer	6.86999e-11	APC/BCL2/CCND1/CDKN1A/CDKN1B/E2F1/KRAS/MAP2K1/MAPK1/RB1/SMAD4/TGFBR1/TGFBR2	13	0.254902
12	hsa04917	Prolactin signaling pathway	1.70548e-10	CCND1/FOS/FOXO3/KRAS/MAP2K1/MAPK1/MAPK9/SOCS3/STAT3/STAT5A	10	0.196078
13	hsa05215	Prostate cancer	1.78386e-10	BCL2/CCND1/CDKN1A/CDKN1B/E2F1/FOXO1/KRAS/MAP2K1/MAPK1/PTEN/RB1	11	0.215686
14	hsa05223	Non-small cell lung cancer	1.95768e-10	CCND1/CDKN1A/E2F1/FOXO3/KRAS/MAP2K1/MAPK1/RB1/STAT3/STAT5A	10	0.196078
15	hsa05225	Hepatocellular carcinoma	2.34666e-10	APC/CCND1/CDKN1A/E2F1/KRAS/MAP2K1/MAPK1/NFE2L2/PTEN/RB1/SMAD4/TGFBR1/TGFBR2	13	0.254902
16	hsa05224	Breast cancer	7.79754e-10	APC/CCND1/CDKN1A/E2F1/FOS/KRAS/MAP2K1/MAPK1/NOTCH1/PTEN/RB1/SP1	12	0.235294
17	hsa05165	Human papillomavirus infection	8.59877e-10	APC/ATM/CCND1/CDKN1A/CDKN1B/E2F1/FOXO1/ITGA5/ITGB8/KRAS/MAP2K1/MAPK1/NOTCH1/PTEN/RB1/VEGFA	16	0.313725
18	hsa05219	Bladder cancer	1.12134e-09	CCND1/CDKN1A/E2F1/KRAS/MAP2K1/MAPK1/RB1/VEGFA	8	0.156863
19	hsa04935	Growth hormone synthesis, secretion and action	1.16973e-09	CRK/FOS/IRS1/KRAS/MAP2K1/MAP2K4/MAPK1/MAPK9/SOCS3/STAT3/STAT5A	11	0.215686
20	hsa01521	EGFR tyrosine kinase inhibitor resistance	9.7227e-09	BCL2/BCL2L11/FOXO3/KRAS/MAP2K1/MAPK1/PTEN/STAT3/VEGFA	9	0.176471
21	hsa05167	Kaposi sarcoma-associated herpesvirus infection	1.41623e-08	CCND1/CDKN1A/E2F1/FOS/KRAS/MAP2K1/MAP2K4/MAPK1/MAPK9/RB1/STAT3/VEGFA	12	0.235294
22	hsa05213	Endometrial cancer	1.64429e-08	APC/CCND1/CDKN1A/FOXO3/KRAS/MAP2K1/MAPK1/PTEN	8	0.156863
23	hsa04012	ErbB signaling pathway	1.64429e-08	CDKN1A/CDKN1B/CRK/KRAS/MAP2K1/MAP2K4/MAPK1/MAPK9/STAT5A	9	0.176471
24	hsa04151	PI3K-Akt signaling pathway	1.69346e-08	BCL2/BCL2L11/CCND1/CDKN1A/CDKN1B/DDIT4/FOXO3/IRS1/ITGA5/ITGB8/KRAS/MAP2K1/MAPK1/PTEN/VEGFA	15	0.294118
25	hsa04722	Neurotrophin signaling pathway	1.7486e-08	BCL2/CRK/FOXO3/IRS1/KRAS/MAP2K1/MAPK1/MAPK9/NTRK3/RAP1B	10	0.196078
26	hsa05218	Melanoma	8.39441e-08	CCND1/CDKN1A/E2F1/KRAS/MAP2K1/MAPK1/PTEN/RB1	8	0.156863
27	hsa05214	Glioma	1.1233e-07	CCND1/CDKN1A/E2F1/KRAS/MAP2K1/MAPK1/PTEN/RB1	8	0.156863
28	hsa04934	Cushing syndrome	2.03474e-07	APC/CCND1/CDKN1A/CDKN1B/E2F1/MAP2K1/MAPK1/RAP1B/RB1/SP1	10	0.196078
29	hsa04510	Focal adhesion	2.04558e-07	BCL2/CCND1/CRK/ITGA5/ITGB8/MAP2K1/MAPK1/MAPK9/PTEN/RAP1B/VEGFA	11	0.215686
30	hsa04110	Cell cycle	3.61545e-07	ATM/CCND1/CDKN1A/CDKN1B/CDKN1C/E2F1/E2F5/RB1/SMAD4	9	0.176471
31	hsa04926	Relaxin signaling pathway	4.93527e-07	FOS/KRAS/MAP2K1/MAP2K4/MAPK1/MAPK9/TGFBR1/TGFBR2/VEGFA	9	0.176471
32	hsa05163	Human cytomegalovirus infection	5.91441e-07	CCND1/CDKN1A/CRK/E2F1/KRAS/MAP2K1/MAPK1/RB1/SP1/STAT3/VEGFA	11	0.215686
33	hsa04140	Autophagy - animal	7.8044e-07	ATG16L1/BCL2/DDIT4/IRS1/KRAS/MAP2K1/MAPK1/MAPK9/PTEN	9	0.176471
34	hsa04010	MAPK signaling pathway	9.73963e-07	CRK/FOS/KRAS/MAP2K1/MAP2K4/MAPK1/MAPK9/NLK/RAP1B/TGFBR1/TGFBR2/VEGFA	12	0.235294
35	hsa05211	Renal cell carcinoma	1.04199e-06	CDKN1A/CRK/KRAS/MAP2K1/MAPK1/RAP1B/VEGFA	7	0.137255
36	hsa04659	Th17 cell differentiation	1.39802e-06	FOS/MAPK1/MAPK9/SMAD4/STAT3/STAT5A/TGFBR1/TGFBR2	8	0.156863
37	hsa05169	Epstein-Barr virus infection	1.87377e-06	BCL2/BCL2L11/CCND1/CDKN1A/CDKN1B/E2F1/MAP2K4/MAPK9/RB1/STAT3	10	0.196078
38	hsa05160	Hepatitis C	2.17668e-06	CCND1/CDKN1A/E2F1/KRAS/MAP2K1/MAPK1/RB1/SOCS3/STAT3	9	0.176471
39	hsa04919	Thyroid hormone signaling pathway	3.33269e-06	CCND1/FOXO1/KAT2B/KRAS/MAP2K1/MAPK1/NOTCH1/THRB	8	0.156863
40	hsa05222	Small cell lung cancer	6.63279e-06	BCL2/CCND1/CDKN1A/CDKN1B/E2F1/PTEN/RB1	7	0.137255
41	hsa04350	TGF-beta signaling pathway	7.48883e-06	E2F5/MAPK1/SMAD4/SMAD7/SP1/TGFBR1/TGFBR2	7	0.137255
42	hsa04210	Apoptosis	7.53634e-06	ATM/BCL2/BCL2L11/FOS/KRAS/MAP2K1/MAPK1/MAPK9	8	0.156863
43	hsa04910	Insulin signaling pathway	7.78043e-06	CRK/FOXO1/IRS1/KRAS/MAP2K1/MAPK1/MAPK9/SOCS3	8	0.156863
44	hsa05216	Thyroid cancer	1.22485e-05	CCND1/CDKN1A/KRAS/MAP2K1/MAPK1	5	0.0980392
45	hsa05221	Acute myeloid leukemia	1.35477e-05	CCND1/KRAS/MAP2K1/MAPK1/STAT3/STAT5A	6	0.117647
46	hsa04928	Parathyroid hormone synthesis, secretion and action	1.50058e-05	BCL2/CDKN1A/FOS/MAFB/MAP2K1/MAPK1/SP1	7	0.137255
47	hsa05203	Viral carcinogenesis	1.57106e-05	CCND1/CDKN1A/CDKN1B/KAT2B/KRAS/MAPK1/RB1/STAT3/STAT5A	9	0.176471
48	hsa05205	Proteoglycans in cancer	1.60137e-05	CCND1/CDKN1A/EZR/ITGA5/KRAS/MAP2K1/MAPK1/STAT3/VEGFA	9	0.176471
49	hsa04066	HIF-1 signaling pathway	1.69786e-05	BCL2/CDKN1A/CDKN1B/MAP2K1/MAPK1/STAT3/VEGFA	7	0.137255
50	hsa04380	Osteoclast differentiation	4.81997e-05	FOS/MAP2K1/MAPK1/MAPK9/SOCS3/TGFBR1/TGFBR2	7	0.137255
51	hsa05235	PD-L1 expression and PD-1 checkpoint pathway in cancer	6.26629e-05	FOS/KRAS/MAP2K1/MAPK1/PTEN/STAT3	6	0.117647
52	hsa05131	Shigellosis	6.47072e-05	ATG16L1/ATM/BCL2/CRK/FOXO1/FOXO3/ITGA5/MAPK1/MAPK9	9	0.176471
53	hsa05135	Yersinia infection	7.08683e-05	CRK/FOS/ITGA5/MAP2K1/MAP2K4/MAPK1/MAPK9	7	0.137255
54	hsa05162	Measles	7.64235e-05	BCL2/CCND1/CDKN1B/FOS/MAPK9/STAT3/STAT5A	7	0.137255
55	hsa05231	Choline metabolism in cancer	0.000100824	FOS/KRAS/MAP2K1/MAPK1/MAPK9/SP1	6	0.117647
56	hsa05142	Chagas disease	0.000124277	FOS/MAP2K4/MAPK1/MAPK9/TGFBR1/TGFBR2	6	0.117647
57	hsa04213	Longevity regulating pathway - multiple species	0.000124682	FOXO1/FOXO3/IRS1/KRAS/SIRT1	5	0.0980392
58	hsa05170	Human immunodeficiency virus 1 infection	0.000142879	ATM/BCL2/CRK/FOS/KRAS/MAP2K1/MAPK1/MAPK9	8	0.156863
59	hsa04931	Insulin resistance	0.000162891	FOXO1/IRS1/MAPK9/PTEN/SOCS3/STAT3	6	0.117647
60	hsa04810	Regulation of actin cytoskeleton	0.000168414	APC/CRK/EZR/ITGA5/ITGB8/KRAS/MAP2K1/MAPK1	8	0.156863
61	hsa04137	Mitophagy - animal	0.00017948	E2F1/FOXO3/KRAS/MAPK9/SP1	5	0.0980392
62	hsa04664	Fc epsilon RI signaling pathway	0.00017948	KRAS/MAP2K1/MAP2K4/MAPK1/MAPK9	5	0.0980392
63	hsa04668	TNF signaling pathway	0.000187114	FOS/MAP2K1/MAP2K4/MAPK1/MAPK9/SOCS3	6	0.117647
64	hsa05230	Central carbon metabolism in cancer	0.000199972	KRAS/MAP2K1/MAPK1/NTRK3/PTEN	5	0.0980392
65	hsa04520	Adherens junction	0.000210811	MAPK1/NLK/SMAD4/TGFBR1/TGFBR2	5	0.0980392
66	hsa04115	p53 signaling pathway	0.000237259	ATM/BCL2/CCND1/CDKN1A/PTEN	5	0.0980392
67	hsa04071	Sphingolipid signaling pathway	0.000246808	BCL2/KRAS/MAP2K1/MAPK1/MAPK9/PTEN	6	0.117647
68	hsa04062	Chemokine signaling pathway	0.000471556	CRK/FOXO3/KRAS/MAP2K1/MAPK1/RAP1B/STAT3	7	0.137255
69	hsa04930	Type II diabetes mellitus	0.000482456	IRS1/MAPK1/MAPK9/SOCS3	4	0.0784314
70	hsa04371	Apelin signaling pathway	0.000513393	CCND1/KRAS/MAP2K1/MAPK1/SMAD4/TGFBR1	6	0.117647
71	hsa04915	Estrogen signaling pathway	0.000526648	BCL2/FOS/KRAS/MAP2K1/MAPK1/SP1	6	0.117647
72	hsa05418	Fluid shear stress and atherosclerosis	0.000540177	BCL2/FOS/MAP2K4/MAPK9/NFE2L2/VEGFA	6	0.117647
73	hsa04211	Longevity regulating pathway	0.000549553	FOXO1/FOXO3/IRS1/KRAS/SIRT1	5	0.0980392
74	hsa04550	Signaling pathways regulating pluripotency of stem cells	0.000613217	APC/KRAS/MAP2K1/MAPK1/SMAD4/STAT3	6	0.117647
75	hsa04658	Th1 and Th2 cell differentiation	0.000624804	FOS/MAPK1/MAPK9/NOTCH1/STAT5A	5	0.0980392
76	hsa04912	GnRH signaling pathway	0.000648541	KRAS/MAP2K1/MAP2K4/MAPK1/MAPK9	5	0.0980392
77	hsa04921	Oxytocin signaling pathway	0.000879001	CCND1/CDKN1A/FOS/KRAS/MAP2K1/MAPK1	6	0.117647
78	hsa04150	mTOR signaling pathway	0.000898374	DDIT4/IRS1/KRAS/MAP2K1/MAPK1/PTEN	6	0.117647
79	hsa04390	Hippo signaling pathway	0.000950022	APC/CCND1/SMAD4/SMAD7/TGFBR1/TGFBR2	6	0.117647
80	hsa04620	Toll-like receptor signaling pathway	0.00102218	FOS/MAP2K1/MAP2K4/MAPK1/MAPK9	5	0.0980392
81	hsa04660	T cell receptor signaling pathway	0.00102218	FOS/KRAS/MAP2K1/MAPK1/MAPK9	5	0.0980392
82	hsa04370	VEGF signaling pathway	0.00106609	KRAS/MAP2K1/MAPK1/VEGFA	4	0.0784314
83	hsa04630	JAK-STAT signaling pathway	0.00106885	BCL2/CCND1/CDKN1A/SOCS3/STAT3/STAT5A	6	0.117647
84	hsa04725	Cholinergic synapse	0.0014418	BCL2/FOS/KRAS/MAP2K1/MAPK1	5	0.0980392
85	hsa04720	Long-term potentiation	0.0016691	KRAS/MAP2K1/MAPK1/RAP1B	4	0.0784314
86	hsa04920	Adipocytokine signaling pathway	0.0018286	IRS1/MAPK9/SOCS3/STAT3	4	0.0784314
87	hsa04152	AMPK signaling pathway	0.0018286	CCND1/FOXO1/FOXO3/IRS1/SIRT1	5	0.0980392
88	hsa04215	Apoptosis - multiple species	0.00207296	BCL2/BCL2L11/MAPK9	3	0.0588235
89	hsa01524	Platinum drug resistance	0.00220173	ATM/BCL2/CDKN1A/MAPK1	4	0.0784314
90	hsa05202	Transcriptional misregulation in cancer	0.0024027	ATM/CDKN1A/CDKN1B/FOXO1/SP1/TGFBR2	6	0.117647
91	hsa05133	Pertussis	0.00250329	FOS/ITGA5/MAPK1/MAPK9	4	0.0784314
92	hsa04960	Aldosterone-regulated sodium reabsorption	0.00303818	IRS1/KRAS/MAPK1	3	0.0588235
93	hsa05415	Diabetic cardiomyopathy	0.00309533	IRS1/MAPK9/PTEN/SP1/TGFBR1/TGFBR2	6	0.117647
94	hsa04662	B cell receptor signaling pathway	0.00321348	FOS/KRAS/MAP2K1/MAPK1	4	0.0784314
95	hsa04015	Rap1 signaling pathway	0.00360075	CRK/KRAS/MAP2K1/MAPK1/RAP1B/VEGFA	6	0.117647
96	hsa04932	Non-alcoholic fatty liver disease	0.00446516	BCL2L11/FOS/IRS1/MAPK9/SOCS3	5	0.0980392
97	hsa04014	Ras signaling pathway	0.00581275	KRAS/MAP2K1/MAPK1/MAPK9/RAP1B/VEGFA	6	0.117647
98	hsa04914	Progesterone-mediated oocyte maturation	0.00635976	KRAS/MAP2K1/MAPK1/MAPK9	4	0.0784314
99	hsa04310	Wnt signaling pathway	0.00670893	APC/CCND1/MAPK9/NLK/SMAD4	5	0.0980392
100	hsa05132	Salmonella infection	0.00798315	BCL2/FOS/MAP2K1/MAP2K4/MAPK1/MAPK9	6	0.117647
101	hsa05145	Toxoplasmosis	0.00924868	BCL2/MAPK1/MAPK9/STAT3	4	0.0784314
102	hsa04726	Serotonergic synapse	0.0100542	APP/KRAS/MAP2K1/MAPK1	4	0.0784314
103	hsa04730	Long-term depression	0.010798	KRAS/MAP2K1/MAPK1	3	0.0588235
104	hsa04929	GnRH secretion	0.0127934	KRAS/MAP2K1/MAPK1	3	0.0588235
105	hsa05010	Alzheimer disease	0.0133544	APC/APP/IRS1/KRAS/MAP2K1/MAPK1/MAPK9	7	0.137255
106	hsa04024	cAMP signaling pathway	0.0187391	FOS/MAP2K1/MAPK1/MAPK9/RAP1B	5	0.0980392
107	hsa04217	Necroptosis	0.0290483	BCL2/MAPK9/STAT3/STAT5A	4	0.0784314
108	hsa04540	Gap junction	0.029206	KRAS/MAP2K1/MAPK1	3	0.0588235
109	hsa04657	IL-17 signaling pathway	0.0344335	FOS/MAPK1/MAPK9	3	0.0588235
110	hsa04666	Fc gamma R-mediated phagocytosis	0.0370421	CRK/MAP2K1/MAPK1	3	0.0588235
111	hsa04916	Melanogenesis	0.0407736	KRAS/MAP2K1/MAPK1	3	0.0588235
112	hsa04621	NOD-like receptor signaling pathway	0.0423467	ATG16L1/BCL2/MAPK1/MAPK9	4	0.0784314
113	hsa04625	C-type lectin receptor signaling pathway	0.0431977	KRAS/MAPK1/MAPK9	3	0.0588235
114	hsa05022	Pathways of neurodegeneration - multiple diseases	0.043912	APC/APP/BCL2/KRAS/MAP2K1/MAPK1/MAPK9	7	0.137255
