# Supplementary material for: Regulatory miRNA–mRNA Networks in Parkinson’s Disease
Source: Cells. 2021 Jun 6;10(6):1410. doi: 10.3390/cells10061410 (PMC8228551; doi:10.3390/cells10061410)
Supplement: Supplementary file 1 [file cells-10-01410-s001.zip › Supplementary Table 3.xlsx]

## Sheet: Planilha1
Supplementary Table 3 KEGG pathways enrichment for the downregulated DE-miRNAs' target genes
#	KEGG ID	Description	Adjusted p-value	Genes regulated by miRNA set found in the pathway	Count	GeneRatio
1	hsa05224	Breast cancer	2.37984e-17	APC/CCND1/CDK4/CDK6/CDKN1A/CTNNB1/E2F3/EGFR/FZD7/IGF1R/JAG1/KRAS/MYC/NOTCH1/NRAS/PIK3CA/PTEN/SP1/TP53	19	0.327586
2	hsa05163	Human cytomegalovirus infection	9.97991e-17	CCND1/CDK4/CDK6/CDKN1A/CTNNB1/E2F3/EGFR/GNA13/GNAI2/GNAI3/IL6R/KRAS/MYC/NRAS/PIK3CA/RAC1/RHOA/ROCK1/SP1/TP53/VEGFA	21	0.362069
3	hsa05225	Hepatocellular carcinoma	1.06501e-16	APC/ARID2/CCND1/CDK4/CDK6/CDKN1A/CTNNB1/E2F3/EGFR/FZD7/IGF1R/KRAS/MYC/NRAS/PIK3CA/PTEN/SMAD3/SMAD4/TP53	19	0.327586
4	hsa05210	Colorectal cancer	2.43427e-14	APC/CCND1/CDKN1A/CTNNB1/EGFR/KRAS/MYC/NRAS/PIK3CA/RAC1/RHOA/SMAD3/SMAD4/TP53	14	0.241379
5	hsa05212	Pancreatic cancer	1.14259e-13	CCND1/CDK4/CDK6/CDKN1A/E2F3/EGFR/KRAS/PIK3CA/RAC1/SMAD3/SMAD4/TP53/VEGFA	13	0.224138
6	hsa05213	Endometrial cancer	1.14259e-13	APC/CCND1/CDKN1A/CTNNB1/EGFR/FOXO3/KRAS/MYC/NRAS/PIK3CA/PTEN/TP53	12	0.206897
7	hsa05218	Melanoma	1.56685e-12	CCND1/CDK4/CDK6/CDKN1A/E2F3/EGFR/IGF1R/KRAS/NRAS/PIK3CA/PTEN/TP53	12	0.206897
8	hsa05226	Gastric cancer	1.56987e-12	APC/CCND1/CDKN1A/CTNNB1/E2F3/EGFR/FZD7/JUP/KRAS/MYC/NRAS/PIK3CA/SMAD3/SMAD4/TP53	15	0.258621
9	hsa05214	Glioma	1.92442e-12	CCND1/CDK4/CDK6/CDKN1A/E2F3/EGFR/IGF1R/KRAS/NRAS/PIK3CA/PTEN/TP53	12	0.206897
10	hsa01522	Endocrine resistance	1.92442e-12	CCND1/CDK4/CDKN1A/E2F3/EGFR/IGF1R/JAG1/KRAS/NOTCH1/NRAS/PIK3CA/SP1/TP53	13	0.224138
11	hsa05220	Chronic myeloid leukemia	1.9712e-12	CCND1/CDK4/CDK6/CDKN1A/E2F3/KRAS/MYC/NRAS/PIK3CA/SMAD3/SMAD4/TP53	12	0.206897
12	hsa04218	Cellular senescence	2.07326e-12	CCND1/CDK4/CDK6/CDKN1A/E2F3/ETS1/FOXO3/KRAS/MYC/NRAS/PIK3CA/PTEN/SIRT1/SMAD3/TP53	15	0.258621
13	hsa05219	Bladder cancer	2.07326e-12	CCND1/CDK4/CDKN1A/E2F3/EGFR/KRAS/MYC/NRAS/TP53/VEGFA	10	0.172414
14	hsa05206	MicroRNAs in cancer	2.17793e-12	APC/CCND1/CDK6/CDKN1A/E2F3/EGFR/FSCN1/KRAS/MYC/NOTCH1/NRAS/PIK3CA/PTEN/RHOA/ROCK1/SIRT1/TP53/TPM1/VEGFA	19	0.327586
15	hsa05223	Non-small cell lung cancer	2.45182e-11	CCND1/CDK4/CDK6/CDKN1A/E2F3/EGFR/FOXO3/KRAS/NRAS/PIK3CA/TP53	11	0.189655
16	hsa05215	Prostate cancer	2.78642e-11	CCND1/CDKN1A/CTNNB1/E2F3/EGFR/ERG/IGF1R/KRAS/NRAS/PIK3CA/PTEN/TP53	12	0.206897
17	hsa05205	Proteoglycans in cancer	8.16917e-11	CCND1/CDKN1A/CTNNB1/EGFR/FZD7/IGF1R/KRAS/MYC/NRAS/PIK3CA/RAC1/RHOA/ROCK1/TP53/VEGFA	15	0.258621
18	hsa04151	PI3K-Akt signaling pathway	2.01786e-10	CCND1/CDK4/CDK6/CDKN1A/EGFR/EIF4E/FOXO3/IGF1R/IL6R/KRAS/MYC/NRAS/PIK3CA/PTEN/RAC1/TP53/VEGFA/YWHAZ	18	0.310345
19	hsa05160	Hepatitis C	4.69787e-10	CCND1/CDK4/CDK6/CDKN1A/CTNNB1/E2F3/EGFR/KRAS/MYC/NRAS/PIK3CA/TP53/YWHAZ	13	0.224138
20	hsa04068	FoxO signaling pathway	8.28304e-10	CCND1/CDKN1A/EGFR/FOXO3/IGF1R/KRAS/NRAS/PIK3CA/PTEN/SIRT1/SMAD3/SMAD4	12	0.206897
21	hsa05216	Thyroid cancer	1.19125e-09	CCND1/CDKN1A/CTNNB1/KRAS/MYC/NRAS/TP53/TPM3	8	0.137931
22	hsa01521	EGFR tyrosine kinase inhibitor resistance	1.28105e-09	EGFR/EIF4E/FOXO3/IGF1R/IL6R/KRAS/NRAS/PIK3CA/PTEN/VEGFA	10	0.172414
23	hsa04550	Signaling pathways regulating pluripotency of stem cells	2.02312e-09	APC/CTNNB1/FZD7/IGF1R/KLF4/KRAS/MYC/NRAS/PIK3CA/SMAD3/SMAD4/SOX2	12	0.206897
24	hsa04071	Sphingolipid signaling pathway	4.15257e-09	GNA13/GNAI2/GNAI3/KRAS/NRAS/PIK3CA/PTEN/RAC1/RHOA/ROCK1/TP53	11	0.189655
25	hsa04934	Cushing syndrome	4.58562e-09	APC/CCND1/CDK4/CDK6/CDKN1A/CTNNB1/E2F3/EGFR/FZD7/GNAI2/GNAI3/SP1	12	0.206897
26	hsa05167	Kaposi sarcoma-associated herpesvirus infection	4.58562e-09	CCND1/CDK4/CDK6/CDKN1A/CTNNB1/E2F3/KRAS/MYC/NRAS/PIK3CA/RAC1/TP53/VEGFA	13	0.224138
27	hsa05165	Human papillomavirus infection	4.75131e-09	APC/CCND1/CDK4/CDK6/CDKN1A/CTNNB1/EGFR/FZD7/JAG1/KRAS/NOTCH1/NRAS/PIK3CA/PTEN/TP53/VEGFA	16	0.275862
28	hsa04933	AGE-RAGE signaling pathway in diabetic complications	1.07893e-08	CCND1/CDK4/EDN1/KRAS/NRAS/PIK3CA/RAC1/SMAD3/SMAD4/VEGFA	10	0.172414
29	hsa04371	Apelin signaling pathway	1.56623e-08	CCND1/CCN2/GNA13/GNAI2/GNAI3/JAG1/KRAS/MEF2A/NRAS/SMAD3/SMAD4	11	0.189655
30	hsa05166	Human T-cell leukemia virus 1 infection	1.88378e-08	CCND1/CDK4/CDKN1A/E2F3/ETS1/KRAS/MYC/NRAS/PIK3CA/PTEN/SMAD3/SMAD4/TP53	13	0.224138
31	hsa04110	Cell cycle	8.06138e-08	CCND1/CDK4/CDK6/CDKN1A/E2F3/MYC/SMAD3/SMAD4/TP53/YWHAZ	10	0.172414
32	hsa05222	Small cell lung cancer	8.0924e-08	CCND1/CDK4/CDK6/CDKN1A/E2F3/MYC/PIK3CA/PTEN/TP53	9	0.155172
33	hsa04390	Hippo signaling pathway	7.25449e-07	APC/CCND1/CCN2/CTNNB1/FZD7/MYC/SMAD3/SMAD4/SOX2/YWHAZ	10	0.172414
34	hsa05203	Viral carcinogenesis	8.51951e-07	CCND1/CDK4/CDK6/CDKN1A/KRAS/NRAS/PIK3CA/RAC1/RHOA/TP53/YWHAZ	11	0.189655
35	hsa05161	Hepatitis B	9.19078e-07	CDKN1A/E2F3/KRAS/MYC/NRAS/PIK3CA/SMAD3/SMAD4/TP53/YWHAZ	10	0.172414
36	hsa04211	Longevity regulating pathway	9.54077e-07	EIF4E/FOXO3/IGF1R/KRAS/NRAS/PIK3CA/SIRT1/TP53	8	0.137931
37	hsa04015	Rap1 signaling pathway	1.0508e-06	CTNNB1/EGFR/GNAI2/GNAI3/IGF1R/KRAS/NRAS/PIK3CA/RAC1/RHOA/VEGFA	11	0.189655
38	hsa04310	Wnt signaling pathway	1.0644e-06	APC/CCND1/CTNNB1/FZD7/MYC/RAC1/RHOA/SMAD3/SMAD4/TP53	10	0.172414
39	hsa05221	Acute myeloid leukemia	1.93077e-06	CCND1/CEBPA/JUP/KRAS/MYC/NRAS/PIK3CA	7	0.12069
40	hsa05211	Renal cell carcinoma	2.30974e-06	CDKN1A/ETS1/KRAS/NRAS/PIK3CA/RAC1/VEGFA	7	0.12069
41	hsa05230	Central carbon metabolism in cancer	2.48997e-06	EGFR/KRAS/MYC/NRAS/PIK3CA/PTEN/TP53	7	0.12069
42	hsa04520	Adherens junction	2.68166e-06	CTNNB1/EGFR/IGF1R/RAC1/RHOA/SMAD3/SMAD4	7	0.12069
43	hsa04928	Parathyroid hormone synthesis, secretion and action	3.10504e-06	CDKN1A/EGFR/GNA13/GNAI2/GNAI3/MEF2A/RHOA/SP1	8	0.137931
44	hsa04066	HIF-1 signaling pathway	3.75976e-06	CDKN1A/EDN1/EGFR/EIF4E/IGF1R/IL6R/PIK3CA/VEGFA	8	0.137931
45	hsa04921	Oxytocin signaling pathway	4.98394e-06	CCND1/CDKN1A/EGFR/GNAI2/GNAI3/KRAS/NRAS/RHOA/ROCK1	9	0.155172
46	hsa04510	Focal adhesion	5.16588e-06	CCND1/CTNNB1/EGFR/IGF1R/PIK3CA/PTEN/RAC1/RHOA/ROCK1/VEGFA	10	0.172414
47	hsa04919	Thyroid hormone signaling pathway	7.80091e-06	CCND1/CTNNB1/KRAS/MYC/NOTCH1/NRAS/PIK3CA/TP53	8	0.137931
48	hsa04926	Relaxin signaling pathway	1.23799e-05	EDN1/EGFR/GNAI2/GNAI3/KRAS/NRAS/PIK3CA/VEGFA	8	0.137931
49	hsa04730	Long-term depression	1.42476e-05	GNA13/GNAI2/GNAI3/IGF1R/KRAS/NRAS	6	0.103448
50	hsa04213	Longevity regulating pathway - multiple species	1.69569e-05	FOXO3/IGF1R/KRAS/NRAS/PIK3CA/SIRT1	6	0.103448
51	hsa05418	Fluid shear stress and atherosclerosis	2.03615e-05	CTNNB1/EDN1/MEF2A/PIK3CA/RAC1/RHOA/TP53/VEGFA	8	0.137931
52	hsa04916	Melanogenesis	2.37264e-05	CTNNB1/EDN1/FZD7/GNAI2/GNAI3/KRAS/NRAS	7	0.12069
53	hsa04062	Chemokine signaling pathway	2.57192e-05	FOXO3/GNAI2/GNAI3/KRAS/NRAS/PIK3CA/RAC1/RHOA/ROCK1	9	0.155172
54	hsa05202	Transcriptional misregulation in cancer	2.57192e-05	CDKN1A/CEBPA/ERG/FLI1/IGF1R/JUP/MYC/SP1/TP53	9	0.155172
55	hsa05169	Epstein-Barr virus infection	3.81006e-05	CCND1/CDK4/CDK6/CDKN1A/E2F3/MYC/PIK3CA/RAC1/TP53	9	0.155172
56	hsa04115	p53 signaling pathway	3.94563e-05	CCND1/CDK4/CDK6/CDKN1A/PTEN/TP53	6	0.103448
57	hsa04150	mTOR signaling pathway	4.07323e-05	EIF4E/FZD7/IGF1R/KRAS/NRAS/PIK3CA/PTEN/RHOA	8	0.137931
58	hsa04670	Leukocyte transendothelial migration	4.73551e-05	CTNNB1/GNAI2/GNAI3/PIK3CA/RAC1/RHOA/ROCK1	7	0.12069
59	hsa04024	cAMP signaling pathway	6.06186e-05	EDN1/GNAI2/GNAI3/HCN2/PIK3CA/RAC1/RHOA/ROCK1/SOX9	9	0.155172
60	hsa04722	Neurotrophin signaling pathway	6.06186e-05	FOXO3/KRAS/NRAS/PIK3CA/RAC1/RHOA/TP53	7	0.12069
61	hsa04810	Regulation of actin cytoskeleton	6.32986e-05	APC/EGFR/GNA13/KRAS/NRAS/PIK3CA/RAC1/RHOA/ROCK1	9	0.155172
62	hsa04012	ErbB signaling pathway	8.5697e-05	CDKN1A/EGFR/KRAS/MYC/NRAS/PIK3CA	6	0.103448
63	hsa04014	Ras signaling pathway	0.000100352	EGFR/ETS1/IGF1R/KRAS/NRAS/PIK3CA/RAC1/RHOA/VEGFA	9	0.155172
64	hsa04360	Axon guidance	0.000116043	GNAI2/GNAI3/KRAS/NRAS/PIK3CA/RAC1/RHOA/ROCK1	8	0.137931
65	hsa04350	TGF-beta signaling pathway	0.000143472	MYC/RHOA/ROCK1/SMAD3/SMAD4/SP1	6	0.103448
66	hsa04915	Estrogen signaling pathway	0.000143472	EGFR/GNAI2/GNAI3/KRAS/NRAS/PIK3CA/SP1	7	0.12069
67	hsa04370	VEGF signaling pathway	0.000159683	KRAS/NRAS/PIK3CA/RAC1/VEGFA	5	0.0862069
68	hsa05231	Choline metabolism in cancer	0.000175048	EGFR/KRAS/NRAS/PIK3CA/RAC1/SP1	6	0.103448
69	hsa05217	Basal cell carcinoma	0.000212996	APC/CDKN1A/CTNNB1/FZD7/TP53	5	0.0862069
70	hsa04137	Mitophagy - animal	0.000303	FOXO3/KRAS/NRAS/SP1/TP53	5	0.0862069
71	hsa04917	Prolactin signaling pathway	0.000343086	CCND1/FOXO3/KRAS/NRAS/PIK3CA	5	0.0862069
72	hsa04611	Platelet activation	0.000607714	GNA13/GNAI2/GNAI3/PIK3CA/RHOA/ROCK1	6	0.103448
73	hsa04540	Gap junction	0.000979251	EGFR/GNAI2/GNAI3/KRAS/NRAS	5	0.0862069
74	hsa05235	PD-L1 expression and PD-1 checkpoint pathway in cancer	0.00101796	EGFR/KRAS/NRAS/PIK3CA/PTEN	5	0.0862069
75	hsa04072	Phospholipase D signaling pathway	0.00150788	EGFR/GNA13/KRAS/NRAS/PIK3CA/RHOA	6	0.103448
76	hsa04914	Progesterone-mediated oocyte maturation	0.0016934	GNAI2/GNAI3/IGF1R/KRAS/PIK3CA	5	0.0862069
77	hsa04660	T cell receptor signaling pathway	0.00199768	CDK4/KRAS/NRAS/PIK3CA/RHOA	5	0.0862069
78	hsa04630	JAK-STAT signaling pathway	0.00232961	CCND1/CDKN1A/EGFR/IL6R/MYC/PIK3CA	6	0.103448
79	hsa04010	MAPK signaling pathway	0.00248293	EGFR/IGF1R/KRAS/MYC/NRAS/RAC1/TP53/VEGFA	8	0.137931
80	hsa04929	GnRH secretion	0.00248293	HCN2/KRAS/NRAS/PIK3CA	4	0.0689655
81	hsa04022	cGMP-PKG signaling pathway	0.00262655	GNA13/GNAI2/GNAI3/MEF2A/RHOA/ROCK1	6	0.103448
82	hsa04725	Cholinergic synapse	0.00272654	GNAI2/GNAI3/KRAS/NRAS/PIK3CA	5	0.0862069
83	hsa04664	Fc epsilon RI signaling pathway	0.00300302	KRAS/NRAS/PIK3CA/RAC1	4	0.0689655
84	hsa04935	Growth hormone synthesis, secretion and action	0.00335218	GNAI2/GNAI3/KRAS/NRAS/PIK3CA	5	0.0862069
85	hsa04152	AMPK signaling pathway	0.00343806	CCND1/FOXO3/IGF1R/PIK3CA/SIRT1	5	0.0862069
86	hsa05131	Shigellosis	0.00370846	EGFR/FOXO3/PIK3CA/RAC1/RHOA/ROCK1/TP53	7	0.12069
87	hsa05132	Salmonella infection	0.00392884	ANXA2/CTNNB1/MYC/PIK3CA/PODXL/RAC1/RHOA	7	0.12069
88	hsa05100	Bacterial invasion of epithelial cells	0.00448737	CTNNB1/PIK3CA/RAC1/RHOA	4	0.0689655
89	hsa04662	B cell receptor signaling pathway	0.00558478	KRAS/NRAS/PIK3CA/RAC1	4	0.0689655
90	hsa04140	Autophagy - animal	0.0057403	IGF1R/KRAS/NRAS/PIK3CA/PTEN	5	0.0862069
91	hsa04910	Insulin signaling pathway	0.0057403	EIF4E/FLOT2/KRAS/NRAS/PIK3CA	5	0.0862069
92	hsa05162	Measles	0.0060453	CCND1/CDK4/CDK6/PIK3CA/TP53	5	0.0862069
93	hsa05170	Human immunodeficiency virus 1 infection	0.00762306	GNAI2/GNAI3/KRAS/NRAS/PIK3CA/RAC1	6	0.103448
94	hsa04625	C-type lectin receptor signaling pathway	0.0123754	KRAS/NRAS/PIK3CA/RHOA	4	0.0689655
95	hsa04530	Tight junction	0.0133961	CCND1/CDK4/RAC1/RHOA/ROCK1	5	0.0862069
96	hsa04923	Regulation of lipolysis in adipocytes	0.0146893	GNAI2/GNAI3/PIK3CA	3	0.0517241
97	hsa04726	Serotonergic synapse	0.0170155	GNAI2/GNAI3/KRAS/NRAS	4	0.0689655
98	hsa04924	Renin secretion	0.0242578	EDN1/GNAI2/GNAI3	3	0.0517241
99	hsa04650	Natural killer cell mediated cytotoxicity	0.0259751	KRAS/NRAS/PIK3CA/RAC1	4	0.0689655
100	hsa05415	Diabetic cardiomyopathy	0.0267573	PIK3CA/PTEN/RAC1/SMAD3/SP1	5	0.0862069
101	hsa04270	Vascular smooth muscle contraction	0.0267878	EDN1/GNA13/RHOA/ROCK1	4	0.0689655
102	hsa01524	Platinum drug resistance	0.0271172	CDKN1A/PIK3CA/TP53	3	0.0517241
103	hsa05010	Alzheimer disease	0.0275813	APC/CTNNB1/FZD7/KRAS/LRP1/NRAS/PIK3CA	7	0.12069
104	hsa04210	Apoptosis	0.028027	KRAS/NRAS/PIK3CA/TP53	4	0.0689655
105	hsa05135	Yersinia infection	0.0284453	PIK3CA/RAC1/RHOA/ROCK1	4	0.0689655
106	hsa05133	Pertussis	0.0290538	GNAI2/GNAI3/RHOA	3	0.0517241
107	hsa05412	Arrhythmogenic right ventricular cardiomyopathy	0.0297995	CDH2/CTNNB1/JUP	3	0.0517241
108	hsa04261	Adrenergic signaling in cardiomyocytes	0.0369275	GNAI2/GNAI3/TPM1/TPM3	4	0.0689655
109	hsa04932	Non-alcoholic fatty liver disease	0.0369275	CEBPA/IL6R/PIK3CA/RAC1	4	0.0689655
110	hsa00760	Nicotinate and nicotinamide metabolism	0.0426269	NT5E/SIRT1	2	0.0344828
111	hsa05410	Hypertrophic cardiomyopathy	0.0432316	EDN1/TPM1/TPM3	3	0.0517241
112	hsa04960	Aldosterone-regulated sodium reabsorption	0.0462111	KRAS/PIK3CA	2	0.0344828
113	hsa04912	GnRH signaling pathway	0.0462111	EGFR/KRAS/NRAS	3	0.0517241
