# Supplementary material for: Regulatory miRNA–mRNA Networks in Parkinson’s Disease
Source: Cells. 2021 Jun 6;10(6):1410. doi: 10.3390/cells10061410 (PMC8228551; doi:10.3390/cells10061410)
Supplement: Supplementary file 1 [file cells-10-01410-s001.zip › Supplementary Table 4.xlsx]

## Sheet: Planilha1
Supplementary Table 4 KEGG pathways enrichment for the substantia nigra DE-miRNAs' target genes
#	KEGG ID	Description	Adjusted p-value	Genes regulated by miRNA set found in the pathway	Count	GeneRatio
1	hsa04068	FoxO signaling pathway	2.24006e-11	CCND1/CDKN1A/EGFR/FOXO1/FOXO3/IGF1R/IRS1/KRAS/MAPK1/SIRT1	10	0.5
2	hsa05215	Prostate cancer	4.10174e-11	BCL2/CCND1/CDKN1A/EGFR/FGFR1/FOXO1/IGF1R/KRAS/MAPK1	9	0.45
3	hsa05206	MicroRNAs in cancer	4.10174e-11	BCL2/CCND1/CDKN1A/CRK/DNMT1/EGFR/IRS1/KRAS/MAPK1/MYC/SIRT1/VEGFA	12	0.6
4	hsa05219	Bladder cancer	1.19262e-10	CCND1/CDKN1A/EGFR/KRAS/MAPK1/MYC/VEGFA	7	0.35
5	hsa04151	PI3K-Akt signaling pathway	1.19262e-10	BCL2/CCND1/CDKN1A/EGFR/FGFR1/FOXO3/IGF1R/IRS1/KRAS/MAPK1/MYC/VEGFA	12	0.6
6	hsa05224	Breast cancer	6.33873e-10	CCND1/CDKN1A/EGFR/FGFR1/IGF1R/KRAS/MAPK1/MYC/SP1	9	0.45
7	hsa05163	Human cytomegalovirus infection	7.45407e-10	CCND1/CDKN1A/CRK/CXCR4/EGFR/KRAS/MAPK1/MYC/SP1/VEGFA	10	0.5
8	hsa01522	Endocrine resistance	7.71679e-10	BCL2/CCND1/CDKN1A/EGFR/IGF1R/KRAS/MAPK1/SP1	8	0.4
9	hsa05213	Endometrial cancer	8.55638e-10	CCND1/CDKN1A/EGFR/FOXO3/KRAS/MAPK1/MYC	7	0.35
10	hsa05218	Melanoma	3.69896e-09	CCND1/CDKN1A/EGFR/FGFR1/IGF1R/KRAS/MAPK1	7	0.35
11	hsa01521	EGFR tyrosine kinase inhibitor resistance	6.31939e-09	BCL2/EGFR/FOXO3/IGF1R/KRAS/MAPK1/VEGFA	7	0.35
12	hsa05205	Proteoglycans in cancer	6.31939e-09	CCND1/CDKN1A/EGFR/FGFR1/IGF1R/KRAS/MAPK1/MYC/VEGFA	9	0.45
13	hsa05210	Colorectal cancer	1.01749e-08	BCL2/CCND1/CDKN1A/EGFR/KRAS/MAPK1/MYC	7	0.35
14	hsa04218	Cellular senescence	1.87992e-08	CCND1/CDKN1A/FOXO1/FOXO3/KRAS/MAPK1/MYC/SIRT1	8	0.4
15	hsa04213	Longevity regulating pathway - multiple species	6.0013e-08	FOXO1/FOXO3/IGF1R/IRS1/KRAS/SIRT1	6	0.3
16	hsa05223	Non-small cell lung cancer	1.40877e-07	CCND1/CDKN1A/EGFR/FOXO3/KRAS/MAPK1	6	0.3
17	hsa05214	Glioma	1.65011e-07	CCND1/CDKN1A/EGFR/IGF1R/KRAS/MAPK1	6	0.3
18	hsa05212	Pancreatic cancer	1.65011e-07	CCND1/CDKN1A/EGFR/KRAS/MAPK1/VEGFA	6	0.3
19	hsa05220	Chronic myeloid leukemia	1.65011e-07	CCND1/CDKN1A/CRK/KRAS/MAPK1/MYC	6	0.3
20	hsa05216	Thyroid cancer	1.78192e-07	CCND1/CDKN1A/KRAS/MAPK1/MYC	5	0.25
21	hsa04012	ErbB signaling pathway	2.86897e-07	CDKN1A/CRK/EGFR/KRAS/MAPK1/MYC	6	0.3
22	hsa05226	Gastric cancer	2.86897e-07	BCL2/CCND1/CDKN1A/EGFR/KRAS/MAPK1/MYC	7	0.35
23	hsa04211	Longevity regulating pathway	3.55373e-07	FOXO1/FOXO3/IGF1R/IRS1/KRAS/SIRT1	6	0.3
24	hsa05225	Hepatocellular carcinoma	6.02782e-07	CCND1/CDKN1A/EGFR/IGF1R/KRAS/MAPK1/MYC	7	0.35
25	hsa04933	AGE-RAGE signaling pathway in diabetic complications	6.59746e-07	BCL2/CCND1/FOXO1/KRAS/MAPK1/VEGFA	6	0.3
26	hsa04928	Parathyroid hormone synthesis, secretion and action	8.99723e-07	BCL2/CDKN1A/EGFR/FGFR1/MAPK1/SP1	6	0.3
27	hsa04066	HIF-1 signaling pathway	1.02387e-06	BCL2/CDKN1A/EGFR/IGF1R/MAPK1/VEGFA	6	0.3
28	hsa04010	MAPK signaling pathway	1.35434e-06	CRK/EGFR/FGFR1/IGF1R/KRAS/MAPK1/MYC/VEGFA	8	0.4
29	hsa04722	Neurotrophin signaling pathway	1.59544e-06	BCL2/CRK/FOXO3/IRS1/KRAS/MAPK1	6	0.3
30	hsa04152	AMPK signaling pathway	1.59544e-06	CCND1/FOXO1/FOXO3/IGF1R/IRS1/SIRT1	6	0.3
31	hsa04510	Focal adhesion	1.59544e-06	BCL2/CCND1/CRK/EGFR/IGF1R/MAPK1/VEGFA	7	0.35
32	hsa04015	Rap1 signaling pathway	2.08281e-06	CRK/EGFR/FGFR1/IGF1R/KRAS/MAPK1/VEGFA	7	0.35
33	hsa05211	Renal cell carcinoma	2.64969e-06	CDKN1A/CRK/KRAS/MAPK1/VEGFA	5	0.25
34	hsa05230	Central carbon metabolism in cancer	2.7653e-06	EGFR/FGFR1/KRAS/MAPK1/MYC	5	0.25
35	hsa04550	Signaling pathways regulating pluripotency of stem cells	3.95859e-06	FGFR1/IGF1R/KRAS/MAPK1/MYC/SOX2	6	0.3
36	hsa05160	Hepatitis C	6.66399e-06	CCND1/CDKN1A/EGFR/KRAS/MAPK1/MYC	6	0.3
37	hsa05167	Kaposi sarcoma-associated herpesvirus infection	2.15872e-05	CCND1/CDKN1A/KRAS/MAPK1/MYC/VEGFA	6	0.3
38	hsa05165	Human papillomavirus infection	3.6581e-05	CCND1/CDKN1A/EGFR/FOXO1/KRAS/MAPK1/VEGFA	7	0.35
39	hsa04919	Thyroid hormone signaling pathway	3.6581e-05	CCND1/FOXO1/KRAS/MAPK1/MYC	5	0.25
40	hsa04810	Regulation of actin cytoskeleton	4.03018e-05	CRK/CXCR4/EGFR/FGFR1/KRAS/MAPK1	6	0.3
41	hsa04014	Ras signaling pathway	5.61633e-05	EGFR/FGFR1/IGF1R/KRAS/MAPK1/VEGFA	6	0.3
42	hsa04140	Autophagy - animal	6.0814e-05	BCL2/IGF1R/IRS1/KRAS/MAPK1	5	0.25
43	hsa04910	Insulin signaling pathway	6.0814e-05	CRK/FOXO1/IRS1/KRAS/MAPK1	5	0.25
44	hsa04915	Estrogen signaling pathway	6.15701e-05	BCL2/EGFR/KRAS/MAPK1/SP1	5	0.25
45	hsa05221	Acute myeloid leukemia	6.70258e-05	CCND1/KRAS/MAPK1/MYC	4	0.2
46	hsa05131	Shigellosis	6.99205e-05	BCL2/CRK/EGFR/FOXO1/FOXO3/MAPK1	6	0.3
47	hsa04917	Prolactin signaling pathway	7.64029e-05	CCND1/FOXO3/KRAS/MAPK1	4	0.2
48	hsa04520	Adherens junction	7.91519e-05	EGFR/FGFR1/IGF1R/MAPK1	4	0.2
49	hsa04921	Oxytocin signaling pathway	9.40474e-05	CCND1/CDKN1A/EGFR/KRAS/MAPK1	5	0.25
50	hsa04934	Cushing syndrome	9.50903e-05	CCND1/CDKN1A/EGFR/MAPK1/SP1	5	0.25
51	hsa04630	JAK-STAT signaling pathway	0.000113113	BCL2/CCND1/CDKN1A/EGFR/MYC	5	0.25
52	hsa05161	Hepatitis B	0.000113113	BCL2/CDKN1A/KRAS/MAPK1/MYC	5	0.25
53	hsa05222	Small cell lung cancer	0.000199392	BCL2/CCND1/CDKN1A/MYC	4	0.2
54	hsa04062	Chemokine signaling pathway	0.000240996	CRK/CXCR4/FOXO3/KRAS/MAPK1	5	0.25
55	hsa05202	Transcriptional misregulation in cancer	0.000240996	CDKN1A/FOXO1/IGF1R/MYC/SP1	5	0.25
56	hsa05231	Choline metabolism in cancer	0.000241652	EGFR/KRAS/MAPK1/SP1	4	0.2
57	hsa04960	Aldosterone-regulated sodium reabsorption	0.00026764	IRS1/KRAS/MAPK1	3	0.15
58	hsa05170	Human immunodeficiency virus 1 infection	0.000365347	BCL2/CRK/CXCR4/KRAS/MAPK1	5	0.25
59	hsa05166	Human T-cell leukemia virus 1 infection	0.000418534	CCND1/CDKN1A/KRAS/MAPK1/MYC	5	0.25
60	hsa04935	Growth hormone synthesis, secretion and action	0.000479544	CRK/IRS1/KRAS/MAPK1	4	0.2
61	hsa04926	Relaxin signaling pathway	0.000643654	EGFR/KRAS/MAPK1/VEGFA	4	0.2
62	hsa04370	VEGF signaling pathway	0.000994418	KRAS/MAPK1/VEGFA	3	0.15
63	hsa04730	Long-term depression	0.00102852	IGF1R/KRAS/MAPK1	3	0.15
64	hsa04150	mTOR signaling pathway	0.00123671	IGF1R/IRS1/KRAS/MAPK1	4	0.2
65	hsa04137	Mitophagy - animal	0.00144167	FOXO3/KRAS/SP1	3	0.15
66	hsa01524	Platinum drug resistance	0.00172215	BCL2/CDKN1A/MAPK1	3	0.15
67	hsa04115	p53 signaling pathway	0.00172215	BCL2/CCND1/CDKN1A	3	0.15
68	hsa04540	Gap junction	0.00292393	EGFR/KRAS/MAPK1	3	0.15
69	hsa05235	PD-L1 expression and PD-1 checkpoint pathway in cancer	0.00297738	EGFR/KRAS/MAPK1	3	0.15
70	hsa05169	Epstein-Barr virus infection	0.00305433	BCL2/CCND1/CDKN1A/MYC	4	0.2
71	hsa05203	Viral carcinogenesis	0.00312331	CCND1/CDKN1A/KRAS/MAPK1	4	0.2
72	hsa04912	GnRH signaling pathway	0.00323994	EGFR/KRAS/MAPK1	3	0.15
73	hsa04350	TGF-beta signaling pathway	0.00329571	MAPK1/MYC/SP1	3	0.15
74	hsa04914	Progesterone-mediated oocyte maturation	0.00388509	IGF1R/KRAS/MAPK1	3	0.15
75	hsa04020	Calcium signaling pathway	0.0053665	CXCR4/EGFR/FGFR1/VEGFA	4	0.2
76	hsa04725	Cholinergic synapse	0.0053665	BCL2/KRAS/MAPK1	3	0.15
77	hsa04071	Sphingolipid signaling pathway	0.00613633	BCL2/KRAS/MAPK1	3	0.15
78	hsa04110	Cell cycle	0.00680707	CCND1/CDKN1A/MYC	3	0.15
79	hsa04210	Apoptosis	0.00872005	BCL2/KRAS/MAPK1	3	0.15
80	hsa04371	Apelin signaling pathway	0.00878999	CCND1/KRAS/MAPK1	3	0.15
81	hsa04072	Phospholipase D signaling pathway	0.010775	EGFR/KRAS/MAPK1	3	0.15
82	hsa04930	Type II diabetes mellitus	0.0110238	IRS1/MAPK1	2	0.1
83	hsa04390	Hippo signaling pathway	0.0123908	CCND1/MYC/SOX2	3	0.15
84	hsa04340	Hedgehog signaling pathway	0.0157775	BCL2/CCND1	2	0.1
85	hsa04360	Axon guidance	0.01817	CXCR4/KRAS/MAPK1	3	0.15
86	hsa04929	GnRH secretion	0.0199373	KRAS/MAPK1	2	0.1
87	hsa04720	Long-term potentiation	0.0215191	KRAS/MAPK1	2	0.1
88	hsa04664	Fc epsilon RI signaling pathway	0.021887	KRAS/MAPK1	2	0.1
89	hsa04662	B cell receptor signaling pathway	0.030906	KRAS/MAPK1	2	0.1
90	hsa05132	Salmonella infection	0.0397329	BCL2/MAPK1/MYC	3	0.15
91	hsa04144	Endocytosis	0.0405483	CXCR4/EGFR/IGF1R	3	0.15
92	hsa04666	Fc gamma R-mediated phagocytosis	0.0410028	CRK/MAPK1	2	0.1
93	hsa04916	Melanogenesis	0.0437367	KRAS/MAPK1	2	0.1
94	hsa04625	C-type lectin receptor signaling pathway	0.0452108	KRAS/MAPK1	2	0.1
95	hsa04660	T cell receptor signaling pathway	0.0452108	KRAS/MAPK1	2	0.1
96	hsa04922	Glucagon signaling pathway	0.047163	FOXO1/SIRT1	2	0.1
97	hsa04931	Insulin resistance	0.0474878	FOXO1/IRS1	2	0.1
