# Supplementary material for: Regulatory miRNA–mRNA Networks in Parkinson’s Disease
Source: Cells. 2021 Jun 6;10(6):1410. doi: 10.3390/cells10061410 (PMC8228551; doi:10.3390/cells10061410)
Supplement: Supplementary file 1 [file cells-10-01410-s001.zip › Supplementary Table 5.xlsx]

## Sheet: Planilha1
Supplementary Table 5 KEGG pathways enrichment for the putamen DE-miRNAs' target genes
#	KEGG ID	Description	Adjusted p-value	Genes regulated by miRNA set found in the pathway	Count	GeneRatio
1	hsa04218	Cellular senescence	9.78489e-10	CCND1/ETS1/FOXO3/ITPR1/MAP2K1/MYC/PIK3R1/PTEN/SIRT1	9	0.529412
2	hsa05213	Endometrial cancer	9.55761e-08	CCND1/FOXO3/MAP2K1/MYC/PIK3R1/PTEN	6	0.352941
3	hsa04068	FoxO signaling pathway	2.21643e-07	CCND1/FOXO3/MAP2K1/PIK3R1/PTEN/SIRT1/SMAD4	7	0.411765
4	hsa05210	Colorectal cancer	5.37182e-07	BCL2/CCND1/MAP2K1/MYC/PIK3R1/SMAD4	6	0.352941
5	hsa05222	Small cell lung cancer	6.47209e-07	APAF1/BCL2/CCND1/MYC/PIK3R1/PTEN	6	0.352941
6	hsa05166	Human T-cell leukemia virus 1 infection	3.92276e-06	CCND1/ETS1/MAP2K1/MYC/PIK3R1/PTEN/SMAD4	7	0.411765
7	hsa05220	Chronic myeloid leukemia	7.28093e-06	CCND1/MAP2K1/MYC/PIK3R1/SMAD4	5	0.294118
8	hsa05226	Gastric cancer	7.28093e-06	BCL2/CCND1/MAP2K1/MYC/PIK3R1/SMAD4	6	0.352941
9	hsa01521	EGFR tyrosine kinase inhibitor resistance	7.73659e-06	BCL2/FOXO3/MAP2K1/PIK3R1/PTEN	5	0.294118
10	hsa05161	Hepatitis B	9.55392e-06	APAF1/BCL2/MAP2K1/MYC/PIK3R1/SMAD4	6	0.352941
11	hsa05225	Hepatocellular carcinoma	1.07633e-05	CCND1/MAP2K1/MYC/PIK3R1/PTEN/SMAD4	6	0.352941
12	hsa05215	Prostate cancer	1.6225e-05	BCL2/CCND1/MAP2K1/PIK3R1/PTEN	5	0.294118
13	hsa05206	MicroRNAs in cancer	1.91815e-05	BCL2/CCND1/MAP2K1/MYC/PIK3R1/PTEN/SIRT1	7	0.411765
14	hsa04919	Thyroid hormone signaling pathway	4.04232e-05	CCND1/MAP2K1/MYC/PIK3R1/THRB	5	0.294118
15	hsa04151	PI3K-Akt signaling pathway	4.04232e-05	BCL2/CCND1/FOXO3/MAP2K1/MYC/PIK3R1/PTEN	7	0.411765
16	hsa04210	Apoptosis	6.31616e-05	APAF1/BCL2/ITPR1/MAP2K1/PIK3R1	5	0.294118
17	hsa04140	Autophagy - animal	6.31616e-05	BCL2/ITPR1/MAP2K1/PIK3R1/PTEN	5	0.294118
18	hsa04550	Signaling pathways regulating pluripotency of stem cells	7.35894e-05	MAP2K1/MEIS1/MYC/PIK3R1/SMAD4	5	0.294118
19	hsa05221	Acute myeloid leukemia	7.5795e-05	CCND1/MAP2K1/MYC/PIK3R1	4	0.235294
20	hsa05224	Breast cancer	7.5795e-05	CCND1/MAP2K1/MYC/PIK3R1/PTEN	5	0.294118
21	hsa04917	Prolactin signaling pathway	8.07498e-05	CCND1/FOXO3/MAP2K1/PIK3R1	4	0.235294
22	hsa05230	Central carbon metabolism in cancer	8.07498e-05	MAP2K1/MYC/PIK3R1/PTEN	4	0.235294
23	hsa05218	Melanoma	8.07963e-05	CCND1/MAP2K1/PIK3R1/PTEN	4	0.235294
24	hsa05223	Non-small cell lung cancer	8.07963e-05	CCND1/FOXO3/MAP2K1/PIK3R1	4	0.235294
25	hsa05160	Hepatitis C	8.07963e-05	APAF1/CCND1/MAP2K1/MYC/PIK3R1	5	0.294118
26	hsa04115	p53 signaling pathway	8.07963e-05	APAF1/BCL2/CCND1/PTEN	4	0.235294
27	hsa05214	Glioma	8.66598e-05	CCND1/MAP2K1/PIK3R1/PTEN	4	0.235294
28	hsa05212	Pancreatic cancer	8.80937e-05	CCND1/MAP2K1/PIK3R1/SMAD4	4	0.235294
29	hsa05167	Kaposi sarcoma-associated herpesvirus infection	0.000195736	CCND1/ITPR1/MAP2K1/MYC/PIK3R1	5	0.294118
30	hsa01522	Endocrine resistance	0.000220807	BCL2/CCND1/MAP2K1/PIK3R1	4	0.235294
31	hsa04510	Focal adhesion	0.000220807	BCL2/CCND1/MAP2K1/PIK3R1/PTEN	5	0.294118
32	hsa05169	Epstein-Barr virus infection	0.000220807	APAF1/BCL2/CCND1/MYC/PIK3R1	5	0.294118
33	hsa04933	AGE-RAGE signaling pathway in diabetic complications	0.000221485	BCL2/CCND1/PIK3R1/SMAD4	4	0.235294
34	hsa05205	Proteoglycans in cancer	0.00022304	CCND1/ITPR1/MAP2K1/MYC/PIK3R1	5	0.294118
35	hsa05216	Thyroid cancer	0.000255225	CCND1/MAP2K1/MYC	3	0.176471
36	hsa04928	Parathyroid hormone synthesis, secretion and action	0.000255225	BCL2/ITPR1/MAFB/MAP2K1	4	0.235294
37	hsa04725	Cholinergic synapse	0.000311344	BCL2/ITPR1/MAP2K1/PIK3R1	4	0.235294
38	hsa05163	Human cytomegalovirus infection	0.000311344	CCND1/ITPR1/MAP2K1/MYC/PIK3R1	5	0.294118
39	hsa05219	Bladder cancer	0.000317483	CCND1/MAP2K1/MYC	3	0.176471
40	hsa04071	Sphingolipid signaling pathway	0.000352254	BCL2/MAP2K1/PIK3R1/PTEN	4	0.235294
41	hsa04722	Neurotrophin signaling pathway	0.000352254	BCL2/FOXO3/MAP2K1/PIK3R1	4	0.235294
42	hsa04152	AMPK signaling pathway	0.000355265	CCND1/FOXO3/PIK3R1/SIRT1	4	0.235294
43	hsa04371	Apelin signaling pathway	0.000580351	CCND1/ITPR1/MAP2K1/SMAD4	4	0.235294
44	hsa04915	Estrogen signaling pathway	0.000583337	BCL2/ITPR1/MAP2K1/PIK3R1	4	0.235294
45	hsa05162	Measles	0.000586515	APAF1/BCL2/CCND1/PIK3R1	4	0.235294
46	hsa04213	Longevity regulating pathway - multiple species	0.000929294	FOXO3/PIK3R1/SIRT1	3	0.176471
47	hsa04929	GnRH secretion	0.000990898	ITPR1/MAP2K1/PIK3R1	3	0.176471
48	hsa04630	JAK-STAT signaling pathway	0.000990898	BCL2/CCND1/MYC/PIK3R1	4	0.235294
49	hsa05211	Renal cell carcinoma	0.00119765	ETS1/MAP2K1/PIK3R1	3	0.176471
50	hsa04520	Adherens junction	0.00127703	SMAD4/SNAI1/SSX2IP	3	0.176471
51	hsa01524	Platinum drug resistance	0.00135888	APAF1/BCL2/PIK3R1	3	0.176471
52	hsa04012	ErbB signaling pathway	0.00208374	MAP2K1/MYC/PIK3R1	3	0.176471
53	hsa04211	Longevity regulating pathway	0.00229516	FOXO3/PIK3R1/SIRT1	3	0.176471
54	hsa05235	PD-L1 expression and PD-1 checkpoint pathway in cancer	0.00229516	MAP2K1/PIK3R1/PTEN	3	0.176471
55	hsa05170	Human immunodeficiency virus 1 infection	0.00239821	BCL2/ITPR1/MAP2K1/PIK3R1	4	0.235294
56	hsa04070	Phosphatidylinositol signaling system	0.00284369	ITPR1/PIK3R1/PTEN	3	0.176471
57	hsa04066	HIF-1 signaling pathway	0.00391647	BCL2/MAP2K1/PIK3R1	3	0.176471
58	hsa05131	Shigellosis	0.0039606	BCL2/FOXO3/ITPR1/PIK3R1	4	0.235294
59	hsa04935	Growth hormone synthesis, secretion and action	0.00487145	ITPR1/MAP2K1/PIK3R1	3	0.176471
60	hsa04215	Apoptosis - multiple species	0.00524911	APAF1/BCL2	2	0.117647
61	hsa04110	Cell cycle	0.00530191	CCND1/MYC/SMAD4	3	0.176471
62	hsa04921	Oxytocin signaling pathway	0.00952692	CCND1/ITPR1/MAP2K1	3	0.176471
63	hsa04150	mTOR signaling pathway	0.00952692	MAP2K1/PIK3R1/PTEN	3	0.176471
64	hsa04934	Cushing syndrome	0.00952692	CCND1/ITPR1/MAP2K1	3	0.176471
65	hsa04390	Hippo signaling pathway	0.0097253	CCND1/MYC/SMAD4	3	0.176471
66	hsa05165	Human papillomavirus infection	0.0102778	CCND1/MAP2K1/PIK3R1/PTEN	4	0.235294
67	hsa04310	Wnt signaling pathway	0.0110343	CCND1/MYC/SMAD4	3	0.176471
68	hsa05164	Influenza A	0.0120078	APAF1/MAP2K1/PIK3R1	3	0.176471
69	hsa04340	Hedgehog signaling pathway	0.0137589	BCL2/CCND1	2	0.117647
70	hsa05010	Alzheimer disease	0.0142698	APAF1/ITPR1/MAP2K1/PIK3R1	4	0.235294
71	hsa04370	VEGF signaling pathway	0.0148013	MAP2K1/PIK3R1	2	0.117647
72	hsa04730	Long-term depression	0.0150805	ITPR1/MAP2K1	2	0.117647
73	hsa04062	Chemokine signaling pathway	0.0151873	FOXO3/MAP2K1/PIK3R1	3	0.176471
74	hsa04720	Long-term potentiation	0.0181715	ITPR1/MAP2K1	2	0.117647
75	hsa04664	Fc epsilon RI signaling pathway	0.0184498	MAP2K1/PIK3R1	2	0.117647
76	hsa04014	Ras signaling pathway	0.0244996	ETS1/MAP2K1/PIK3R1	3	0.176471
77	hsa04662	B cell receptor signaling pathway	0.0257515	MAP2K1/PIK3R1	2	0.117647
78	hsa05132	Salmonella infection	0.0287189	BCL2/MAP2K1/MYC	3	0.176471
79	hsa04540	Gap junction	0.0287189	ITPR1/MAP2K1	2	0.117647
80	hsa05022	Pathways of neurodegeneration - multiple diseases	0.0299523	APAF1/BCL2/ITPR1/MAP2K1	4	0.235294
81	hsa04912	GnRH signaling pathway	0.0311108	ITPR1/MAP2K1	2	0.117647
82	hsa04350	TGF-beta signaling pathway	0.031361	MYC/SMAD4	2	0.117647
83	hsa04666	Fc gamma R-mediated phagocytosis	0.032737	MAP2K1/PIK3R1	2	0.117647
84	hsa04750	Inflammatory mediator regulation of TRP channels	0.032737	ITPR1/PIK3R1	2	0.117647
85	hsa05231	Choline metabolism in cancer	0.032737	MAP2K1/PIK3R1	2	0.117647
86	hsa05020	Prion disease	0.0332284	APAF1/ITPR1/PIK3R1	3	0.176471
87	hsa04914	Progesterone-mediated oocyte maturation	0.0332284	MAP2K1/PIK3R1	2	0.117647
88	hsa04620	Toll-like receptor signaling pathway	0.0345852	MAP2K1/PIK3R1	2	0.117647
89	hsa04625	C-type lectin receptor signaling pathway	0.0345852	ITPR1/PIK3R1	2	0.117647
90	hsa04660	T cell receptor signaling pathway	0.0345852	MAP2K1/PIK3R1	2	0.117647
91	hsa04922	Glucagon signaling pathway	0.0360838	ITPR1/SIRT1	2	0.117647
92	hsa04931	Insulin resistance	0.0363204	PIK3R1/PTEN	2	0.117647
93	hsa04668	TNF signaling pathway	0.0384643	MAP2K1/PIK3R1	2	0.117647
94	hsa04726	Serotonergic synapse	0.0399832	ITPR1/MAP2K1	2	0.117647
95	hsa04611	Platelet activation	0.0455214	ITPR1/PIK3R1	2	0.117647
96	hsa04380	Osteoclast differentiation	0.0474816	MAP2K1/PIK3R1	2	0.117647
97	hsa04114	Oocyte meiosis	0.0474816	ITPR1/MAP2K1	2	0.117647
98	hsa04926	Relaxin signaling pathway	0.0474816	MAP2K1/PIK3R1	2	0.117647
99	hsa04650	Natural killer cell mediated cytotoxicity	0.048358	MAP2K1/PIK3R1	2	0.117647
100	hsa04270	Vascular smooth muscle contraction	0.0492323	ITPR1/MAP2K1	2	0.117647
